# Supplementary material for: Enterprise marketing strategy using big data mining technology combined with XGBoost model in the new economic era
Source: PLoS One. 2023 Jun 5;18(6):e0285506. doi: 10.1371/journal.pone.0285506 (PMC10241412; doi:10.1371/journal.pone.0285506)
Supplement: S1 Data — (ZIP) [file pone.0285506.s001.zip]

Archive with 16 entries (15 files):
- data/
- data/data.XLSX
- data/Figure 1.vsdx
- data/Figure 10.vsdx
- data/Figure 11.vsdx
- data/Figure 12.opju
- data/Figure 13.opju
- data/Figure 14.opju
- data/Figure 2.vsdx
- data/Figure 3.vsdx
- data/Figure 4.vsdx
- data/Figure 5.vsdx
- data/Figure 6.vsdx
- data/Figure 7.vsdx
- data/Figure 8.vsdx
- data/Figure 9.vsdx
