# Supplementary material for: Enterprise marketing strategy using big data mining technology combined with XGBoost model in the new economic era
Source: PLoS One. 2023 Jun 5;18(6):e0285506. doi: 10.1371/journal.pone.0285506 (PMC10241412; doi:10.1371/journal.pone.0285506)
Supplement: S1 Data — (ZIP) [file pone.0285506.s001.zip › data/data.XLSX]

## Sheet: 图12
		Accuracy	Accuracy	Recall
	logistic regression	55.3	50.88	27.28
	Support vector machine	56.24	58.47	10.44
	Random forest	61.68	58.35	52.71
	Methods in this paper	65.83	68.8	75.17

## Sheet: 图13
	Activated	Not active
Government office	1700	800
Self-employed	3500	2100
Listed company	1900	1200
Government affiliated institutions	3700	2900
Private economy	3700	3400
Three-funded companies	200	120
Liberal professions	900	650
Military/Armed Police	10	10

## Sheet: 图14
	Activated	Not active
Paper incoming	5890	5320
Online independent application for incoming parts	3425	2863
Mobile exhibition products	1326	6029
Employee APP incoming	5210	1742
